# Supplementary material for: Security durability assessment through fuzzy analytic hierarchy process
Source: PeerJ Comput Sci. 2019 Sep 2;5:e215. doi: 10.7717/peerj-cs.215 (PMC7924713; doi:10.7717/peerj-cs.215)
Supplement: Supplemental Information 1 [file peerj-cs-05-215-s001.txt]

Appendix A
Questionnaire Form for Evaluating the Importance of Security Durability Attributes
Details and Description: Due to the heavy cost incurred on software development and maintenance	secure software with longer service life span is in high demand. This property of software is termed as security durability. During software development	security durability of software can be improved by improving its attributes. Hence the organizations need to identify	correlate	estimate and improve security durability attributes during software development. To help developers	the researcher has proposed a methodology to evaluate and improve security durability of software during its development. The methodology is based upon Multi Criteria Decision Analysis Methods.
Your suggestions will surely help to improve the methodology. So you are requested to kindly give your opinion for the given set of questionnaire. The scale for answers has been given in the table 1. The responses are to be given in numeric form. The reciprocal numeric values represent the opposite of the importance level.
Table 1: Scale of Linguistic Values with Numerical Values
S. No. Linguistic Values Numeric Values Reciprocal Values
1 Equal Important (Eq) 1 1
2 Intermediate Value between Equal and Weekly (E & W) 2 2-1
3 Weekly Important (WI) 3 3-1
4 Intermediate Value between Weekly and Essential (W & E) 4 4-1
5 Essential Important (EI) 5 5-1
6 Intermediate Value between Essential and Very Strongly (E & VS) 6 6-1
7 Very Strongly Important (VS) 7 7-1
8 Intermediate Value between Very Strongly and Extremely (VS & ES) 8 8-1
9 Extremely Important (ES) 9 9-1
Please read the following questions and put check marks on the pair wise comparison matrices. If a criteria on the left is more important than the matching one on the right	put your check mark to the left of the importance ‘‘Equal (1)’’ under the importance level you prefer. If a criteria on the left is less important than the matching one on the right	put your check mark to the right of the importance ‘Equal (1)’ under the importance level you. Reciprocal value means the opposite effect of the factor of assigned value. Here	total eleven groups are available. Please put your mark for each group.
A. With respect to the criteria “Security Durability”
Question 1: How important is the relation between “Dependability (C1)” and “Trustworthiness (C2)”?
Question 2: How important is the relation between “Dependability (C1)” and “Human Trust (C3)”?
Question 3: How important is the relation between “Trustworthiness (C2)” and “Human Trust (C3)”?
Importance of One Criteria Over Another
Q.N. 9 8 7 6 5 4 3 2 1 2-1 3-1 4-1 5-1 6-1 7-1 8-1 9-1
1 C1 C2
2 C1 C3
3 C2 C3
B. With respect to the criteria “Dependability (C1)”
Question 1: How important is the relation between “Availability (C11)” and “Reliability (C12)”?
Question 2: How important is the relation between “Availability (C11)” and “Maintainability (C13)”?
Question 3: How important is the relation between “Availability (C11)” and “Confidentiality (C14)”?
Question 4: How important is the relation between “Availability (C11)” and “Authentication (C15)”?
Question 5: How important is the relation between “Reliability (C12)” and “Maintainability (C13)”?
Question 6: How important is the relation between “Reliability (C12)” and “Confidentiality C14)”?
Question 7: How important is the relation between “Reliability (C12)” and “Authentication (C15)”?
Question 8: How important is the relation between “Maintainability (C13)” and “Confidentiality C14)”?
Question 9: How important is the relation between “Maintainability (C13)” and “Authentication (C15)”?
Question 10: How important is the relation between “Confidentiality C14)” and “Authentication (C15)”?
Importance of One Criteria Over Another
Q.N. 9 8 7 6 5 4 3 2 1 2-1 3-1 4-1 5-1 6-1 7-1 8-1 9-1
1 C11 C12
2 C11 C13
3 C11 C14
4 C11 C15
5 C12 C13
6 C12 C14
7 C12 C15
8 C13 C14
9 C13 C15
10 C14 C15
C. With respect to the criteria “Trustworthiness (C2)”
Question 1: How important is the relation between “Availability (C21)” and “Reliability (C22)”?
Question 2: How important is the relation between “Availability (C21)” and “Maintainability (C23)”?
Question 3: How important is the relation between “Availability (C21)” and “Accountability (C24)”?
Question 4: How important is the relation between “Availability (C21)” and “Survivability (C25)”?
Question 5: How important is the relation between “Reliability (C22)” and “Maintainability (C23)”?
Question 6: How important is the relation between “Reliability (C22)” and “Accountability (C24)”?
Question 7: How important is the relation between “Reliability (C22)” and “Survivability (C25)”?
Question 8: How important is the relation between “Maintainability (C23)” and “Accountability (C24)”?
Question 9: How important is the relation between “Maintainability (C23)” and “Survivability (C25)”?
Question 10: How important is the relation between “Accountability (C24)” and “Survivability (C25)”?
Importance of One Criteria Over Another
Q.N. 9 8 7 6 5 4 3 2 1 2-1 3-1 4-1 5-1 6-1 7-1 8-1 9-1
1 C21 C22
2 C21 C23
3 C21 C24
4 C21 C25
5 C22 C23
6 C22 C24
7 C22 C25
8 C23 C24
9 C23 C25
10 C24 C25
D. With respect to the criteria “Human Trust (C3)”
Question 1: How important is the relation between “Reliability (C31)” and “Consumer Integrity (C32)”?
Question 2: How important is the relation between “Reliability (C31)” and “Accountability (C33)”?
Question 3: How important is the relation between “Reliability (C31)” and “Confidentiality (C34)”?
Question 4: How important is the relation between “Reliability (C31)” and “Authentication (C35)”?
Question 5: How important is the relation between “Consumer Integrity (C32)” and “Accountability (C33)”?
Question 6: How important is the relation between “Consumer Integrity (C32)” and “Confidentiality (C34)”?
Question 7: How important is the relation between “Consumer Integrity (C32)” and “Authentication”?
Question 8: How important is the relation between “Accountability (C33)” and “Confidentiality (C34)”?
Question 9: How important is the relation between “Accountability (C33)” and “Authentication (C35)”?
Question 10: How important is the relation between “Confidentiality (C34)” and “Authentication (C35)”?
Importance of One Criteria Over Another
Q.N. 9 8 7 6 5 4 3 2 1 2-1 3-1 4-1 5-1 6-1 7-1 8-1 9-1
1 C31 C32
2 C31 C33
3 C31 C34
4 C31 C35
5 C32 C33
6 C32 C34
7 C32 C35
8 C33 C34
9 C33 C35
10 C34 C35
E. With respect to the criteria “Availability (C11)”
Question 1: How important is the relation between “Auditability (C111)” and “Feasibility (C112)”?
Question 2: How important is the relation between “Auditability (C111)” and “Accessibility (C113)”?
Question 3: How important is the relation between “Auditability (C111)” and “Software Effectiveness Evaluation (C114)”?
Question 4: How important is the relation between “Auditability (C111)” and “Operational Controls (C115)”?
Question 5: How important is the relation between “Feasibility (C112)” and “Accessibility (C113)”?
Question 6: How important is the relation between “Feasibility (C112)” and “Software Effectiveness Evaluation (C114)”?
Question 7: How important is the relation between “Feasibility (C112)” and “Operational Controls (C115)”?
Question 8: How important is the relation between “Accessibility (C113)” and “Software Effectiveness Evaluation (C114)”?
Question 9: How important is the relation between “Accessibility (C113)” and “Operational Controls (C115)”?
Question 10: How important is the relation between “Software Effectiveness Evaluation (C114)” and “Operational Controls (C115)”?
Importance of One Criteria Over Another
Q.N. 9 8 7 6 5 4 3 2 1 2-1 3-1 4-1 5-1 6-1 7-1 8-1 9-1
1 C111 C112
2 C111 C113
3 C111 C114
4 C111 C115
5 C112 C113
6 C112 C114
7 C112 C115
8 C113 C114
9 C113 C115
10 C114 C115
F. With respect to the criteria “Reliability (C12)”
Question 1: How important is the relation between “Feasibility (C121)” and “Time-efficiency (C122)”?
Question 2: How important is the relation between “Feasibility (C121)” and “User Satisfaction (C123)”?
Question 3: How important is the relation between “Feasibility (C121)” and “Business Continuity (C124)”?
Question 4: How important is the relation between “Time-efficiency (C122)” and “User Satisfaction (C123)”?
Question 5: How important is the relation between “Time-efficiency (C122)” and “Business Continuity (C124)”?
Question 6: How important is the relation between “User Satisfaction (C123)” and “Business Continuity (C124)”?
Importance of One Criteria Over Another
Q.N. 9 8 7 6 5 4 3 2 1 2-1 3-1 4-1 5-1 6-1 7-1 8-1 9-1
1 C121 C122
2 C121 C123
3 C121 C124
4 C122 C123
5 C122 C124
6 C123 C124
G. With respect to the criteria “Maintainability (C13)”
Question 1: How important is the relation between “Auditability (C131)” and “Scalability (C132)”?
Question 2: How important is the relation between “Auditability (C131)” and “Traceability (C133)”?
Question 3: How important is the relation between “Auditability (C131)” and “Detectability (C134)”?
Question 4: How important is the relation between “Auditability (C131)” and “Extensibility (C135)”?
Question 5: How important is the relation between “Auditability (C131)” and “Flexibility (C136)”?
Question 6: How important is the relation between “Auditability (C131)” and “Accessibility (C137)”?
Question 7: How important is the relation between “Auditability (C131)” and “Time-efficiency (C138)”?
Question 8: How important is the relation between “Scalability (C132)” and “Traceability (C133)”?
Question 9: How important is the relation between “Scalability (C132)” and “Detectability (C134)”?
Question 10: How important is the relation between “Scalability (C132)” and “Extensibility (C135)”?
Question 11: How important is the relation between “Scalability (C132)” and “Flexibility (C136)”?
Question 12: How important is the relation between “Scalability (C132)” and “Accessibility (C137)”?
Question 13: How important is the relation between “Scalability (C132)” and “Time-efficiency (C138)”?
Question 14: How important is the relation between “Traceability (C133)” and “Detectability (C134)”?
Question 15: How important is the relation between “Traceability (C133)” and “Extensibility (C135)”?
Question 16: How important is the relation between “Traceability (C133)” and “Flexibility (C136)”?
Question 17: How important is the relation between “Traceability (C133)” and “Accessibility (C137)”?
Question 18: How important is the relation between “Traceability (C133)” and “Time-efficiency (C138)”?
Question 19: How important is the relation between “Detectability (C134)” and “Extensibility (C135)”?
Question 20:How important is the relation between “Detectability (C134)” and “Flexibility (C136)”?
Question 21: How important is the relation between “Detectability (C134)” and “Accessibility (C137)”?
Question 22: How important is the relation between “Detectability (C134)” and “Time-efficiency (C138)”?
Question 23: How important is the relation between “Extensibility” and “Flexibility (C136)”?
Question 24: How important is the relation between “Extensibility (C135)” and “Accessibility (C137)”?
Question 25: How important is the relation between “Extensibility (C135)” and “Time-efficiency (C138)”?
Question 26: How important is the relation between “Flexibility (C136)” and “Accessibility (C137)”?
Question 27: How important is the relation between “Flexibility (C136)” and “Time-efficiency (C138)”?
Question 28: How important is the relation between “Accessibility (C137)” and “Time-efficiency (C138)”?
Importance of One Criteria Over Another
Q.N. 9 8 7 6 5 4 3 2 1 2-1 3-1 4-1 5-1 6-1 7-1 8-1 9-1
1 C131 C132
2 C131 C133
3 C131 C134
4 C131 C135
5 C131 C136
6 C131 C137
7 C131 C138
8 C132 C133
9 C132 C134
10 C132 C135
11 C132 C136
12 C132 C137
13 C132 C138
14 C133 C134
15 C133 C135
16 C133 C136
17 C133 C137
18 C133 C138
19 C134 C135
20 C134 C136
21 C134 C137
22 C134 C138
23 C135 C136
24 C135 C137
25 C135 C138
26 C136 C137
27 C136 C138
28 C137 C138
H. With respect to the criteria “Confidentiality (C14)”
Question 1: How important is the relation between“User Satisfaction (C141)” and “Software Effectiveness Evaluation (C142)”?
Question 2: How important is the relation between“User Satisfaction (C141)” and ‘Operational Controls (C143)”?
Question 3: How important is the relation between“Software Effectiveness Evaluation (C142)” and ‘Operational Controls (C143)”?
Importance of One Criteria Over Another
Q.N. 9 8 7 6 5 4 3 2 1 2-1 3-1 4-1 5-1 6-1 7-1 8-1 9-1
1 C141 C142
2 C141 C143
3 C142 C143
I. With respect to the criteria “Authentication (C15)”
Question 1: How important is the relation between “Psychological Acceptability (C151)” and “User Satisfaction (C152)”?
Question 2: How important is the relation between “Psychological Acceptability (C151)” and “Software Effectiveness Evaluation (C153)”?
Question 3: How important is the relation between “Psychological Acceptability (C151)” and “Operational Controls (C154)”?
Question 4: How important is the relation between “User Satisfaction (C152)” and “Software Effectiveness Evaluation (C153)”?
Question 5: How important is the relation between “User Satisfaction (C152)” and “Operational Controls (C154)”?
Question 6: How important is the relation between “Software Effectiveness Evaluation (C153)” and “Operational Controls (C154)”?
Importance of One Criteria Over Another
Q.N. 9 8 7 6 5 4 3 2 1 2-1 3-1 4-1 5-1 6-1 7-1 8-1 9-1
1 C151 C152
2 C151 C153
3 C151 C154
4 C152 C153
5 C152 C154
6 C153 C154
J. With respect to the criteria “Survivability (C25)”
Question 1: How important is the relation between“Detectability (C251)” and “Extensibility (C252)”?
Question 2: How important is the relation between“Detectability (C251)” and ‘Flexibility (C253)”?
Question 3: How important is the relation between“Extensibility (C252)” and ‘Flexibility (C253)”?
Importance of One Criteria Over Another
Q.N. 9 8 7 6 5 4 3 2 1 2-1 3-1 4-1 5-1 6-1 7-1 8-1 9-1
1 C141 C142
2 C141 C143
3 C142 C143
K. With respect to the criteria “Authentication (C32)”
Question 1: How important is the relation between “Psychological Acceptability (C321)” and “User Satisfaction (C322)”?
Question 2: How important is the relation between “Psychological Acceptability (C321)” and “Business Continuity (C323)”?
Question 3: How important is the relation between “Psychological Acceptability (C321)” and “Operational Controls (C324)”?
Question 4: How important is the relation between “User Satisfaction (C322)” and “Business Continuity (C323)”?
Question 5: How important is the relation between “User Satisfaction (C322)” and “Operational Controls (C324)”?
Question 6: How important is the relation between “Business Continuity (C323)” and “Operational Controls (C324)”?
Importance of One Criteria Over Another
Q.N. 9 8 7 6 5 4 3 2 1 2-1 3-1 4-1 5-1 6-1 7-1 8-1 9-1
1 C321 C322
2 C321 C323
3 C321 C324
4 C322 C323
5 C322 C324
6 C323 C324
Your Comments (Please mark corrections as and where required): Please find details in E-Mail:
Expert’s Name and Signature:
(Please return this to: Rajeev Kumar (rs0414@gmail.com)	D/O Information Technology	SIST	Babasaheb Bhimrao Ambedkar University	Lucknow	Uttar Pradesh	India)
Appendix: B
Valid Response of Twenty Participates
8x8
Expert 1 (CR=0.0959) Expert 2 (CR=0.0667)
C131 C132 C133 C134 C135 C136 C137 C138 C131 C132 C133 C134 C135 C136 C137 C138
C131 1 1 1/2 1/2 1/4 1/2 1/6 1/3 C131 1 1 1/2 1/2 1/4 1/2 2 1/3
C132 1 1 1/2 1/3 1/9 1/2 1/6 C132 1 1 1/2 1/3 1/9 1/2 1/6
C133 1 1 1/2 1 3 1/5 C133 1 1 1/2 1 3 1/5
C134 1 1/2 1/2 2 1/2 C134 1 1 1/2 2 1
C135 1 1/2 1 1/3 C135 1 1/2 2 1/3
C136 1 4 1 C136 1 3 1
C137 1 1/4 C137 1 1/4
C138 1 C138 1
Expert 3 (CR=0.0988) Expert 4 (CR=0.0798)
C131 C132 C133 C134 C135 C136 C137 C138 C131 C132 C133 C134 C135 C136 C137 C138
C131 1 1 1/2 1/2 1/4 1/2 2 1/3 C131 1 1 1/2 1/2 1/4 1/2 2 1/3
C132 1 1 1/2 1/3 1/9 1/2 1/6 C132 1 1 1/2 1/3 1/9 1/2 1/6
C133 1 1 1/2 1 3 1/5 C133 1 1 1/2 1 3 1/5
C134 1 1 1/2 2 1 C134 1 1/2 1/2 2 1
C135 1 1/2 2 1/3 C135 1 1/2 1 1/3
C136 1 4 1 C136 1 4 1
C137 1 4 C137 1 1/4
C138 1 C138 1
Expert 5 (CR=0.0786) Expert 6 (CR=0.0896)
C131 C132 C133 C134 C135 C136 C137 C138 C131 C132 C133 C134 C135 C136 C137 C138
C131 1 1 1/2 1/2 1/4 1/2 2 1/3 C131 1 1 1/2 1/2 1/4 1/2 2 1/3
C132 1 1 1/2 1/3 1/7 1/2 1/9 C132 1 1 1/2 1/3 1/7 1/2 1/6
C133 1 1 1/2 1 3 1/5 C133 1 1 1/2 1 3 1/5
C134 1 1/2 2 2 1 C134 1 1/2 2 2 1
C135 1 1/2 1 1/3 C135 1 1/2 1 1/3
C136 1 3 1 C136 1 3 1
C137 1 1/4 C137 1 1/4
C138 1 C138 1
Expert 7(CR=0.0967) Expert 8(CR=0.0801)
C131 C132 C133 C134 C135 C136 C137 C138 C131 C132 C133 C134 C135 C136 C137 C138
C131 1 1 1/2 1/2 1/4 1/2 2 1/3 C131 1 1 1/2 1/2 1/4 1/2 2 1/3
C132 1 1 1/2 1/3 1/9 1/2 1/6 C132 1 1 1/5 1/3 1/7 1/2 1/6
C133 1 1 1/2 1 3 1/5 C133 1 1 1/2 1 3 1/5
C134 1 1/2 2 2 1 C134 1 2 2 2 1
C135 1 1/2 1 1/3 C135 1 1/2 1 1/3
C136 1 4 1 C136 1 3 1
C137 1 1/4 C137 1 1/6
C138 1 C138 1
Expert 9(CR=0.0779) Expert 10(CR=0.0633)
C131 C132 C133 C134 C135 C136 C137 C138 C131 C132 C133 C134 C135 C136 C137 C138
C131 1 2 1/2 1/2 1/4 1/2 2 1/3 C131 1 2 1/2 1/2 1/4 1/2 2 1/3
C132 1 1 1/5 1/3 1/7 1/2 1/6 C132 1 1/3 1/5 1/3 1/7 1/2 1/6
C133 1 1 1/2 1 3 1/5 C133 1 1 1/2 1 3 1/5
C134 1 2 2 2 1 C134 1 2 2 2 1
C135 1 1/2 1 1/3 C135 1 1/2 1 1/3
C136 1 3 1 C136 1 3 1
C137 1 1/6 C137 1 1/6
C138 1 C138 1
Expert 11(CR=0.0613) Expert 12(CR=0.0926)
C131 C132 C133 C134 C135 C136 C137 C138 C131 C132 C133 C134 C135 C136 C137 C138
C131 1 2 1/2 1/2 1/4 1/2 2 1/3 C131 1 2 1 1 1/2 1/3 1/4 1/3
C132 1 1/3 1/5 1/3 1/4 1/2 1/6 C132 1 4 1 1/3 1/4 1/2 1/2
C133 1 1 1/2 1 3 1/5 C133 1 2 1/4 1/2 1/4 1/4
C134 1 2 2 2 1 C134 1 1/2 1/3 1/4 1/3
C135 1 1/2 1 1/3 C135 1 2 2 1/3
C136 1 3 1 C136 1 1 1/2
C137 1 1/6 C137 1 1/5
C138 1 C138 1
Expert 13(CR=0.0953) Expert 14(CR=0.0986)
C131 C132 C133 C134 C135 C136 C137 C138 C131 C132 C133 C134 C135 C136 C137 C138
C131 1 2 1 1 1/2 1/3 1/4 1/3 C131 1 2 1 1 1/2 1/3 1/4 1/3
C132 1 1/5 1 1/3 1/4 1/2 1/2 C132 1 4 2 1 2 2 1/2
C133 1 2 1/4 1/2 1/4 1/4 C133 1 2 1/4 1/2 1/4 1/4
C134 1 1/3 1/3 1/4 1/3 C134 1 1/2 1/3 1/4 1/3
C135 1 2 2 1/3 C135 1 2 2 1/3
C136 1 1 1/2 C136 1 1 1/2
C137 1 1/5 C137 1 1/5
C138 1 C138 1
Expert 15(CR=0.0946) Expert 16(CR=0.0955)
C131 C132 C133 C134 C135 C136 C137 C138 C131 C132 C133 C134 C135 C136 C137 C138
C131 1 2 1 1/2 1/4 1/2 2 1/3 C131 1 2 1 1/2 1/4 1/2 2 1/4
C132 1 1/3 1/5 1/3 1/4 1/2 1/6 C132 1 1/3 1/5 1/3 1/4 1 1/6
C133 1 2 1/2 1 3 1/5 C133 1 2 1/2 1 3 1/5
C134 1 2 2 2 1 C134 1 2 2 2 1
C135 1 1/2 1 1/3 C135 1 1/2 1 1/3
C136 1 3 2 C136 1 3 2
C137 1 1/6 C137 1 1/6
C138 1 C138 1
Expert 17(CR=0.0930) Expert 18(CR=0.0931)
C131 C132 C133 C134 C135 C136 C137 C138 C131 C132 C133 C134 C135 C136 C137 C138
C131 1 2 1 1/2 1/4 1/2 2 1/4 C131 1 2 1 1 1/2 1/3 1/4 1/3
C132 1 1/3 1/5 1/3 1/4 1 1/6 C132 1 1/5 1 1/3 1/4 1/2 1/2
C133 1 2 1/2 1 3 1/5 C133 1 2 1/4 1/2 1/4 1/4
C134 1 2 2 3 1 C134 1 1/2 1/3 1/4 1/3
C135 1 1/2 1 1/3 C135 1 1 1/2 1/3
C136 1 3 2 C136 1 1 1/2
C137 1 1/6 C137 1 1/5
C138 1 C138 1
Expert 19(CR=0.0406) Expert 20(CR=0.0921)
C131 C132 C133 C134 C135 C136 C137 C138 C131 C132 C133 C134 C135 C136 C137 C138
C131 1 2 1/2 1/2 1/4 1/2 2 1/3 C131 1 2 1/2 1/2 1/4 1/2 2 1/3
C132 1 3 5 3 1/4 1/2 1/6 C132 1 1/3 1/5 1/3 1/4 1/2 1/6
C133 1 1 1/2 1 3 1/5 C133 1 2 1/2 1 3 1/5
C134 1 2 2 2 1 C134 1 2 2 2 1
C135 1 1/2 1 1/3 C135 1 1/2 1 1/3
C136 1 3 2 C136 1 3 2
C137 1 1/6 C137 1 1/6
C138 1 C138 1
5X5
Expert 1 (CR= 0.0565) Expert 2 (CR=0.0441)
C11 C12 C13 C14 C15 C11 C12 C13 C14 C15
C11 1 5 5 2 3 C11 1 1 1 1 1
C12 1 1/2 1/4 1/2 C12 1 1 1/2 1/2
C13 1 1/7 1/2 C13 1 1 1
C14 1 1 C14 1 1
C15 1 C15 1
Expert 3 (CR=0.0928) Expert 4 (CR=0.0396)
C11 C12 C13 C14 C15 C11 C12 C13 C14 C15
C11 1 2 1 1/5 1 C11 1 1 2 1 1
C12 1 1 1/2 1/2 C12 1 1 2 1
C13 1 1 1/2 C13 1 2 1
C14 1 1 C14 1 1
C15 1 C15 1
Expert 5 (CR=0.0531) Expert 6 (CR=0.0755)
C11 C12 C13 C14 C15 C11 C12 C13 C14 C15
C11 1 1 2 1 1 C11 1 1/2 2 1 1
C12 1 1 2 1/2 C12 1 1 2 1/2
C13 1 1/2 1 C13 1 2 1
C14 1 1/3 C14 1 1/3
C15 1 C15 1
Expert 7 (CR=0.0840) Expert 8 (CR=0.0540)
C11 C12 C13 C14 C15 C11 C12 C13 C14 C15
C11 1 1/2 2 4 1 C11 1 2 2 4 1
C12 1 1/2 2 1/2 C12 1 1 2 1/2
C13 1 2 1 C13 1 1 1
C14 1 1/3 C14 1 1/3
C15 1 C15 1
Expert 9 (CR=0.0603) Expert 10 (CR=0.0574)
C11 C12 C13 C14 C15 C11 C12 C13 C14 C15
C11 1 3 2 1 1 C11 1 6 5 2 3
C12 1 1/2 1/3 1/2 C12 1 1/2 1/3 1/2
C13 1 1/7 1/2 C13 1 1/7 1/2
C14 1 1 C14 1 1
C15 1 C15 1
Expert 11 (CR=0.0565) Expert 12 (CR=0.0740)
C11 C12 C13 C14 C15 C11 C12 C13 C14 C15
C11 1 5 5 2 3 C11 1 1/3 1 1/3 1/4
C12 1 1/2 1/4 1/2 C12 1 2 1/3 1/2
C13 1 1/7 1/2 C13 1 1 1/4
C14 1 1 C14 1 1/5
C15 1 C15 1
Expert 13 (CR=0.0622) Expert 14 (CR=0.0815)
C11 C12 C13 C14 C15 C11 C12 C13 C14 C15
C11 1 1 1/2 1/2 1/2 C11 1 1/3 1/2 1 1/3
C12 1 1/2 1/4 1/6 C12 1 2 1 1/4
C13 1 1/5 1/2 C13 1 2 1/2
C14 1 1 C14 1 1/5
C15 1 C15 1
Expert 15 (CR=0.0964) Expert 16 (CR=0.0954)
C11 C12 C13 C14 C15 C11 C12 C13 C14 C15
C11 1 3 1 1/3 1/4 C11 1 5 5 2 3
C12 1 2 1/2 1/2 C12 1 1/3 1/4 1/2
C13 1 1 1/4 C13 1 1/7 1/4
C14 1 1/2 C14 1 1
C15 1 C15 1
Expert 17 (CR=0.0723) Expert 18 (CR=0.0587)
C11 C12 C13 C14 C15 C11 C12 C13 C14 C15
C11 1 1 2 1 1 C11 1 1/3 1/2 1/3 1/4
C12 1 1/2 1/4 1/2 C12 1 2 1/2 1/2
C13 1 1/5 1/2 C13 1 1 1
C14 1 1 C14 1 1/2
C15 1 C15 1
Expert 19 (CR=0.0327) Expert 20 (CR=0.0405)
C11 C12 C13 C14 C15 C11 C12 C13 C14 C15
C11 1 1/3 1 1/3 1/4 C11 1 1/3 1/2 1/3 1/4
C12 1 2 1/3 1/2 C12 1 2 1/2 1/2
C13 1 1/3 1/4 C13 1 1 4
C14 1 2 C14 1 1/2
C15 1 C15 1
Expert 1 (CR=0.0366 ) Expert 2 (CR=0.0865)
C21 C22 C23 C24 C25 C21 C22 C23 C24 C25
C21 1 1/3 1 1/3 1/4 C21 1 1/4 1 1/3 1/2
C22 1 2 1/3 1/2 C22 1 3 1/4 1
C23 1 1/3 1/4 C23 1 1/2 1/2
C24 1 2 C24 1 1
C25 1 C25 1
Expert 3 (CR=0.0889) Expert 4 (CR=0.0474)
C21 C22 C23 C24 C25 C21 C22 C23 C24 C25
C21 1 1/4 1 1/3 1/4 C21 1 3 1 1/3 1/4
C22 1 3 1/4 1 C22 1 2 1/3 1/2
C23 1 1/2 1/2 C23 1 1 1/4
C24 1 1 C24 1 1/2
C25 1 C25 1
Expert 5 (CR=0.0949) Expert 6 (CR=0.0870)
C21 C22 C23 C24 C25 C21 C22 C23 C24 C25
C21 1 2 1 1/3 1/4 C21 1 1/4 1 1/3 1/4
C22 1 3 1/3 1/2 C22 1 2 1/3 1/2
C23 1 1/2 1/2 C23 1 1 1/4
C24 1 1 C24 1 1/2
C25 1 C25 1
Expert 7 (CR=0.0968) Expert 8 (CR=0.0460)
C21 C22 C23 C24 C25 C21 C22 C23 C24 C25
C21 1 2 1 1/3 1/4 C21 1 1/4 1 1/3 1/4
C22 1 2 1/3 2 C22 1 2 1/3 1/2
C23 1 1/2 1 C23 1 1/2 1/4
C24 1 1 C24 1 1
C25 1 C25 1
Expert 9 (CR=0.0593) Expert 10 (CR=0.0678)
C21 C22 C23 C24 C25 C21 C22 C23 C24 C25
C21 1 2 1 1/3 1/4 C21 1 2 1 1/3 1/5
C22 1 2 1/3 1/2 C22 1 2 1/3 1/2
C23 1 1/2 1/4 C23 1 1/2 1/4
C24 1 1 C24 1 1
C25 1 C25 1
Expert 11 (CR=0.0775) Expert 12 (CR=0.0913)
C21 C22 C23 C24 C25 C21 C22 C23 C24 C25
C21 1 1/4 1 1/4 1 C21 1 1/6 1 1/4 1/3
C22 1 3 1/3 3 C22 1 5 1/3 2
C23 1 1/2 1/2 C23 1 1/2 1/3
C24 1 2 C24 1 2
C25 1 C25 1
Expert 13 (CR=0.0676) Expert 14 (CR=0.0603)
C21 C22 C23 C24 C25 C21 C22 C23 C24 C25
C21 1 1/2 1 1/4 1/3 C21 1 1/5 1 1/4 1/2
C22 1 5 1/2 2 C22 1 5 1/2 1
C23 1 1/2 1/3 C23 1 1/2 1/2
C24 1 1 C24 1 1
C25 1 C25 1
Expert 15 (CR=0.0803) Expert 16 (CR=0.0913)
C21 C22 C23 C24 C25 C21 C22 C23 C24 C25
C21 1 1/6 1 1/4 1/3 C21 1 1/6 1 1/4 1/3
C22 1 3 1/3 2 C22 1 5 1/3 2
C23 1 1/2 1/3 C23 1 1/2 1/3
C24 1 2 C24 1 2
C25 1 C25 1
Expert 17 (CR=0.0676) Expert 18 (CR=0.0706)
C21 C22 C23 C24 C25 C21 C22 C23 C24 C25
C21 1 1/2 1 1/4 1/3 C21 1 1/5 1 1/3 1/2
C22 1 5 1/2 2 C22 1 6 1/2 1
C23 1 1/2 1/3 C23 1 1/2 1/2
C24 1 1 C24 1 1
C25 1 C25 1
Expert 19 (CR=0.0870) Expert 20 (CR=0.0703)
C21 C22 C23 C24 C25 C21 C22 C23 C24 C25
C21 1 1/2 1/2 1/4 1/2 C21 1 1/5 1 1/4 1/2
C22 1 5 1/2 2 C22 1 6 1/2 1
C23 1 1/2 1/3 C23 1 1/2 1/2
C24 1 1 C24 1 1
C25 1 C25 1
Expert 1 (CR=0.0642) Expert 2 (CR=0.0641)
C31 C32 C33 C34 C35 C31 C32 C33 C34 C35
C31 1 1/5 1/2 1/4 1/2 C31 1 1/4 1 1/3 1/2
C32 1 5 1/2 2 C32 1 6 1/2 1
C33 1 1/2 1/2 C33 1 1/2 1/2
C34 1 1 C34 1 1
C35 1 C35 1
Expert 3 (CR=0.0943) Expert 4 (CR=0.0031)
C31 C32 C33 C34 C35 C31 C32 C33 C34 C35
C31 1 1/2 1 2 1 C31 1 2 1/3 2 1
C32 1 1/2 1 3 C32 1 1/2 2 1/2
C33 1 1 1/3 C33 1 1 2
C34 1 1/3 C34 1 1
C35 1 C35 1
Expert 5 (CR=0.0116) Expert 6 (CR=0.0729)
C31 C32 C33 C34 C35 C31 C32 C33 C34 C35
C31 1 2 1 1 2 C31 1 1/2 1 1/4 1/3
C32 1 1/3 2 1 C32 1 2 1/3 2
C33 1 1 1/2 C33 1 1/2 1/3
C34 1 1 C34 1 1
C35 1 C35 1
Expert 7 (CR=0.0563) Expert 8 (CR=0.0950)
C31 C32 C33 C34 C35 C31 C32 C33 C34 C35
C31 1 2 1 1/4 1/3 C31 1 1/2 1 1/4 1/3
C32 1 2 1/4 2 C32 1 2 1/4 2
C33 1 1/2 1/2 C33 1 1/2 1/3
C34 1 1 C34 1 1
C35 1 C35 1
Expert 9 (CR=0.0840) Expert 10 (CR=0.0771)
C31 C32 C33 C34 C35 C31 C32 C33 C34 C35
C31 1 2 1 1 2 C31 1 1/4 1 1/4 1/3
C32 1 1/2 2 1 C32 1 2 1/3 2
C33 1 1 1/2 C33 1 1/2 1/3
C34 1 1 C34 1 1
C35 1 C35 1
Expert 11 (CR=0.0514) Expert 12 (CR=0.0944)
C31 C32 C33 C34 C35 C31 C32 C33 C34 C35
C31 1 1 1/2 1/4 1/3 C31 1 1/5 1 1/4 1/3
C32 1 1 1/8 1/2 C32 1 2 1/4 2
C33 1 1/5 1/4 C33 1 1/6 1/2
C34 1 1 C34 1 1
C35 1 C35 1
Expert 13 (CR=0.0798) Expert 14 (CR=0.0904)
C31 C32 C33 C34 C35 C31 C32 C33 C34 C35
C31 1 2 1 2 1/6 C31 1 3 1 2 1/2
C32 1 2 1/2 1/6 C32 1 2 1/3 1/6
C33 1 1 1/4 C33 1 1/4
C34 1 1/7 C34 1 1/3
C35 1 C35 1
Expert 15 (CR=0.0799) Expert 16 (CR=0.0690)
C31 C32 C33 C34 C35 C31 C32 C33 C34 C35
C31 1 2 1 2 1/6 C31 1 2 1 2 1/3
C32 1 2 1/2 1/6 C32 1 2 1/2 1/6
C33 1 1 1/4 C33 1 1 1/9
C34 1 1/9 C34 1 1/9
C35 1 C35 1
Expert 17 (CR=0.0866) Expert 18 (CR=0.0943)
C31 C32 C33 C34 C35 C31 C32 C33 C34 C35
C31 1 2 1 1 2 C31 1 2 1/2 1/3 1/2
C32 1 1/3 1/2 1 C32 1 1 1/3 1/4
C33 1 1 1/2 C33 1 2 1/2
C34 1 1/2 C34 1 1
C35 1 C35 1
Expert 19 (CR=0.0483) Expert 20 (CR=0.0591)
C31 C32 C33 C34 C35 C31 C32 C33 C34 C35
C31 1 2 1 1 1 C31 1 2 1 2 1
C32 1 1 2 1 C32 1 1/3 1 1/3
C33 1 1 1/2 C33 1 1 1/4
C34 1 1 C34 1 1/4
C35 1 C35 1
Expert 1 (CR= 0.0944) Expert 2 (CR=0.0547)
C311 C312 C313 C314 C315 C311 C312 C313 C314 C315
C311 1 5 1 2 1 C311 1 1 1/2 1/4 1/3
C312 1 1/2 1/2 1/9 C312 1 1 1/8 1/2
C313 1 1 1/9 C313 1 1/6 1/4
C314 1 1/9 C314 1 1
C315 1 C315 1
Expert 3 (CR=0.0422) Expert 4 (CR=0.0859)
C311 C312 C313 C314 C315 C311 C312 C313 C314 C315
C311 1 2 1 2 1/3 C311 1 4 1 2 1
C312 1 1 1/2 1/6 C312 1 1/2 1 1/3
C313 1 1 1/9 C313 1 1 1/7
C314 1 1/9 C314 1 1/3
C315 1 C315 1
Expert 5 (CR=0.0115) Expert 6 (CR=0.0820)
C311 C312 C313 C314 C315 C311 C312 C313 C314 C315
C311 1 4 5 6 1 C311 1 1 5 2 1/3
C312 1 1 2 1/5 C312 1 1 1 1/6
C313 1 2 1/4 C313 1 2 1/4
C314 1 1/5 C314 1 1/7
C315 1 C315 1
Expert 7 (CR=0.0669) Expert 8 (CR=0.0996)
C311 C312 C313 C314 C315 C311 C312 C313 C314 C315
C311 1 2 1 2 1/3 C311 1 1 4 2 1/3
C312 1 2 1/2 1/6 C312 1 1/2 1 1/6
C313 1 1 1/4 C313 1 1/2 1/4
C314 1 1/7 C314 1 1/8
C315 1 C315 1
Expert 9 (CR=0.0999) Expert 10 (CR=0.0785)
C311 C312 C313 C314 C315 C311 C312 C313 C314 C315
C311 1 1 1 2 1/3 C311 1 2 1 2 1/3
C312 1 1/2 1 1/3 C312 1 2 1/2 1/6
C313 1 1/2 1/4 C313 1 1 1/4
C314 1 1 C314 1 1/9
C315 1 C315 1
Expert 11 (CR=0.0396) Expert 12 (CR=0.0908)
C311 C312 C313 C314 C315 C311 C312 C313 C314 C315
C311 1 3 1 2 1/2 C311 1 3 1 2 1/2
C312 1 1/3 1 1/6 C312 1 2 1/3 1/6
C313 1 1 1/5 C313 1 1 1/5
C314 1 1/3 C314 1 1/3
C315 1 C315 1
Expert 13 (CR=0.0525) Expert 14 (CR=0.0488)
C311 C312 C313 C314 C315 C311 C312 C313 C314 C315
C311 1 4 5 6 1 C311 1 4 3 5 1
C312 1 1 5 1/5 C312 1 1 5 1/5
C313 1 2 1/4 C313 1 2 1/4
C314 1 1/5 C314 1 1/6
C315 1 C315 1
Expert 15 (CR=0.0285) Expert 16 (CR=0.0971)
C311 C312 C313 C314 C315 C311 C312 C313 C314 C315
C311 1 3 1 2 1/2 C311 1 3 1 2 1/2
C312 1 1/3 1/3 1/6 C312 1 1/3 1 1/6
C313 1 1 1/5 C313 1 1/2 1
C314 1 1/3 C314 1 1/3
C315 1 C315 1
Expert 17 (CR=0.0285) Expert 18 (CR=0.0707)
C311 C312 C313 C314 C315 C311 C312 C313 C314 C315
C311 1 3 1 2 1/2 C311 1 4 5 6 1
C312 1 1/3 1/3 1/6 C312 1 1 1/3 1/5
C313 1 1 1/5 C313 1 2 1/4
C314 1 1/3 C314 1 1/5
C315 1 C315 1
Expert 19 (CR=0.0515) Expert 20 (CR=0.0488)
C311 C312 C313 C314 C315 C311 C312 C313 C314 C315
C311 1 4 3 5 1 C311 1 4 3 5 1
C312 1 1 5 1/5 C312 1 1 5 1/5
C313 1 2 1/5 C313 1 2 1/4
C314 1 1/6 C314 1 1/6
C315 1 C315 1
4X4
Expert 1(CR=0.0169) Expert 2(CR=0.0857)
C121 C122 C123 C124 C121 C122 C123 C124
C121 1 1/3 1 1/5 C121 1 2 1 1/5
C122 1 2 1/3 C122 1 2 1/3
C123 1 1/4 C123 1 1/4
C124 1 C124 1
Expert 3(CR=0.0923) Expert 4(CR=0.0768)
C121 C122 C123 C124 C121 C122 C123 C124
C121 1 1 2 1/4 C121 1 3 2 1/4
C122 1 1/2 1/4 C122 1 1/2 1/4
C123 1 1/2 C123 1 1/2
C124 1 C124 1
Expert 5(CR=0.0632) Expert 6(CR=0.0923)
C121 C122 C123 C124 C121 C122 C123 C124
C121 1 3 2 2 C121 1 1 2 1
C122 1 1/2 1/6 C122 1 1/2 1/4
C123 1 1/2 C123 1 1/2
C124 1 C124 1
Expert 7(CR=0.0359) Expert 8(CR=0.0224)
C121 C122 C123 C124 C121 C122 C123 C124
C121 1 3 2 2 C121 1 1 2 1
C122 1 1/2 1/4 C122 1 1 1
C123 1 1/2 C123 1 1
C124 1 C124 1
Expert 9(CR=0.0966) Expert 10(CR=0.0533)
C121 C122 C123 C124 C121 C122 C123 C124
C121 1 1 1/2 1/3 C121 1 1/3 1 1/5
C122 1 1/6 1/4 C122 1 2 1/5
C123 1 1/3 C123 1 1/4
C124 1 C124 1
Expert 11(CR=0.0232) Expert 12(CR=0.0847)
C121 C122 C123 C124 C121 C122 C123 C124
C121 1 1 1/2 1/3 C121 1 2 1/2 1/5
C122 1 1/4 1/9 C122 1 1/7 1/7
C123 1 2 C123 1 2
C124 1 C124 1
Expert 13(CR=0.0696) Expert 14(CR=0.0643)
C121 C122 C123 C124 C121 C122 C123 C124
C121 1 2 1/2 1 C121 1 1 1/3 1/6
C122 1 1/7 1/8 C122 1 1/5 1/3
C123 1 2 C123 1 2
C124 1 C124 1
Expert 15(CR=0.0886) Expert 16(CR=0.0898)
C121 C122 C123 C124 C121 C122 C123 C124
C121 1 3 1/2 1/5 C121 1 1 1/2 1/5
C122 1 1/7 1/7 C122 1 1/5 1/3
C123 1 2 C123 1 2
C124 1 C124 1
Expert 17(CR=0.0939) Expert 18(CR=0.0222)
C121 C122 C123 C124 C121 C122 C123 C124
C121 1 2 1/3 1/6 C121 1 1 1 1/5
C122 1 1/5 1/3 C122 1 2 1/3
C123 1 2 C123 1 1/4
C124 1 C124 1
Expert 19(CR=0.0396) Expert 20(CR=0.0969)
C121 C122 C123 C124 C121 C122 C123 C124
C121 1 2 1 1/5 C121 1 2 1 1/5
C122 1 1/2 1/4 C122 1 1/6 1/4
C123 1 1/5 C123 1 1/2
C124 1 C124 1
Expert 1(CR=0.0844) Expert 2(CR=0.0170)
C151 C152 C153 C154 C151 C152 C153 C154
C151 1 1/3 1/5 1/6 C151 1 1 2 1
C152 1 3 1 C152 1 3 2
C153 1 1/2 C153 1 1/2
C154 1 C154 1
Expert 3(CR=0.0688) Expert 4(CR=0.0039)
C151 C152 C153 C154 C151 C152 C153 C154
C151 1 2 2 1/4 C151 1 1/2 2 1
C152 1 1/2 1/4 C152 1 3 2
C153 1 1/2 C153 1 1/2
C154 1 C154 1
Expert 5(CR=0.0571) Expert 6(CR=0.0037)
C151 C152 C153 C154 C151 C152 C153 C154
C151 1 1/2 2 3 C151 1 1/2 2 1
C152 1 3 4 C152 1 3 4
C153 1 1/2 C153 1 1/2
C154 1 C154 1
Expert 7(CR=0.0923) Expert 8(CR=0.0224)
C151 C152 C153 C154 C151 C152 C153 C154
C151 1 1 2 1/2 C151 1 1 2 1
C152 1 1/2 1/2 C152 1 2 1/2
C153 1 1 C153 1 1/2
C154 1 C154 1
Expert 9(CR=0.0868) Expert 10(CR=0.0923)
C151 C152 C153 C154 C151 C152 C153 C154
C151 1 1/3 1/5 1/7 C151 1 2 4 1
C152 1 3 1 C152 1 1/2 1/2
C153 1 1/2 C153 1 1/4
C154 1 C154 1
Expert 11(CR=0.0872) Expert 12(CR=0.0923)
C151 C152 C153 C154 C151 C152 C153 C154
C151 1 2 1/2 1/3 C151 1 2 1/2 1
C152 1 1/4 1/9 C152 1 1/4 1/8
C153 1 2 C153 1 2
C154 1 C154 1
Expert 13(CR=0.0533) Expert 14(CR=0.0941)
C151 C152 C153 C154 C151 C152 C153 C154
C151 1 1 1 1/5 C151 1 2 2 1/5
C152 1 1/3 1/4 C152 1 1/2 1/4
C153 1 1/2 C153 1 1/2
C154 1 C154 1
Expert 15(CR=0.0396) Expert 16(CR=0.0632)
C151 C152 C153 C154 C151 C152 C153 C154
C151 1 2 1 1/5 C151 1 1/2 2 1
C152 1 1/2 1/4 C152 1 3 1/2
C153 1 1/2 C153 1 1/4
C154 1 C154 1
Expert 17(CR=0.0301) Expert 18(CR=0.0843)
C151 C152 C153 C154 C151 C152 C153 C154
C151 1 1 2 1 C151 1 1/3 1/5 1/6
C152 1 3 1/2 C152 1 1 1/4
C153 1 1/4 C153 1 1/6
C154 1 C154 1
Expert 19(CR=0.0772) Expert 20(CR=0.0923)
C151 C152 C153 C154 C151 C152 C153 C154
C151 1 1 1 1/7 C151 1 1/2 2 1
C152 1 1/3 1/4 C152 1 1 1/2
C153 1 1/2 C153 1 1/2
C154 1 C154 1
Expert 1(CR=0.0169) Expert 2(CR=0.0632)
C321 C322 C323 C324 C321 C322 C323 C324
C321 1 1/3 1 1/5 C321 1 3 2 2
C322 1 2 1/3 C322 1 1/2 1/6
C323 1 1/4 C323 1 1/2
C324 1 C324 1
Expert 3(CR=0.0939) Expert 4(CR=0.0857)
C321 C322 C323 C324 C321 C322 C323 C324
C321 1 2 1/3 1/6 C321 1 2 1 1/5
C322 1 1/5 1/3 C322 1 2 1/3
C323 1 2 C323 1 1/4
C324 1 C324 1
Expert 5(CR=0.0359) Expert 6(CR=0.0899)
C321 C322 C323 C324 C321 C322 C323 C324
C321 1 3 2 2 C321 1 1 1/2 1/5
C322 1 1/2 1/4 C322 1 1/5 1/3
C323 1 1/2 C323 1 2
C324 1 C324 1
Expert 7(CR=0.0286) Expert 8(CR=0.0533)
C321 C322 C323 C324 C321 C322 C323 C324
C321 1 1 2 1/3 C321 1 1/3 1 1/5
C322 1 1/6 1/4 C322 1 2 1/5
C323 1 1/3 C323 1 1/4
C324 1 C324 1
Expert 9(CR=0.0923) Expert 10(CR=0.0872)
C321 C322 C323 C324 C321 C322 C323 C324
C321 1 2 1/2 1 C321 1 2 1/2 1/3
C322 1 1/4 1/8 C322 1 1/4 1/9
C323 1 2 C323 1 2
C324 1 C324 1
Expert 11(CR=0.0923) Expert 12(CR=0.0847)
C321 C322 C323 C324 C321 C322 C323 C324
C321 1 2 1/2 1 C321 1 2 1/2 1/5
C322 1 1/4 1/8 C322 1 1/7 1/7
C323 1 2 C323 1 2
C324 1 C324 1
Expert 13(CR=0.0696) Expert 14(CR=0.0643)
C321 C322 C323 C324 C321 C322 C323 C324
C321 1 2 1/2 1 C321 1 1 1/3 1/6
C322 1 1/7 1/8 C322 1 1/5 1/3
C323 1 2 C323 1 2
C324 1 C324 1
Expert 15(CR=0.0154) Expert 16(CR=0.0971)
C321 C322 C323 C324 C321 C322 C323 C324
C321 1 2 5 7 C321 1 5 4 7
C322 1 2 4 C322 1 1/3 4
C323 1 1 C323 1 3
C324 1 C324 1
Expert 17(CR=0.0568) Expert 18(CR=0.0959)
C321 C322 C323 C324 C321 C322 C323 C324
C321 1 7 8 3 C321 1 4 3 2
C322 1 1/2 1/4 C322 1 1/4 1/5
C323 1 1 C323 1 2
C324 1 C324 1
Expert 19(CR=0.0572) Expert 20(CR=0.0941)
C321 C322 C323 C324 C321 C322 C323 C324
C321 1 1 1 1 C321 1 2 5 1
C322 1 1 1 C322 1 1 1/2
C323 1 3 C323 1 1
C324 1 C324 1
3X3
Expert 1(CR=0.0810) Expert 2(CR=0.0031) Expert 3(CR=0.0921)
C1 C2 C3 C1 C2 C3 C1 C2 C3
C1 1 1/5 1/2 C1 1 2 1/3 C1 1 1/2 1/3
C2 1 1 C2 1 1/5 C2 1 1/4
C3 1 C3 1 C3 1
Expert 4(CR=0.0022) Expert 5(CR=0.0691) Expert 6(CR=0.0157)
C1 C2 C3 C1 C2 C3 C1 C2 C3
C1 1 1/3 1/7 C1 1 1 1/7 C1 1 1/4 1/3
C2 1 1/2 C2 1 1/3 C2 1 2
C3 1 C3 1 C3 1
Expert 7(CR=0.0810) Expert 8(CR=0.0060) Expert 9(CR=0.0462)
C1 C2 C3 C1 C2 C3 C1 C2 C3
C1 1 1 1/5 C1 1 1/3 1/7 C1 1 1 1/4
C2 1 1/2 C2 1 1/3 C2 1 1/2
C3 1 C3 1 C3 1
Expert 10(CR=0.0157) Expert 11(CR=0.0158) Expert 12(CR=0.0157)
C1 C2 C3 C1 C2 C3 C1 C2 C3
C1 1 3 1 C1 1 1/6 1/9 C1 1 1 1/6
C2 1 1/2 C2 1 1 C2 1 1/4
C3 1 C3 1 C3 1
Expert 13(CR=0.0810) Expert 14(CR=0.0157) Expert 15(CR=0.0333)
C1 C2 C3 C1 C2 C3 C1 C2 C3
C1 1 1 1/5 C1 1 2 1 C1 1 1 1/5
C2 1 1/2 C2 1 1/3 C2 1 1/9
C3 1 C3 1 C3 1
Expert 16(CR=0.0031) Expert 17(CR=0.0621) Expert 18(CR=0.0014)
C1 C2 C3 C1 C2 C3 C1 C2 C3
C1 1 2 1/3 C1 1 4 1/5 C1 1 1 1/8
C2 1 1/5 C2 1 1/9 C2 1 1/9
C3 1 C3 1 C3 1
Expert 19(CR=0.0462) Expert 20(CR=0.0461)
C1 C2 C3 C1 C2 C3
C1 1 2 1/5 C1 1 1 2
C2 1 1/5 C2 1 4
C3 1 C3 1
Expert 1(CR=0.0092) Expert 2(CR=0.0169) Expert 3(CR=0.0333)
C141 C142 C143 C141 C142 C143 C141 C142 C143
C141 1 9 3 C141 1 1/2 1 C141 1 1 5
C142 1 1/4 C142 1 6 C142 1 1/2
C143 1 C143 1 C143 1
Expert 4(CR=0.0079) Expert 5(CR=0.0462) Expert 6(CR=0.0031)
C141 C142 C143 C141 C142 C143 C141 C142 C143
C141 1 8 2 C141 1 1/3 1 C141 1 5 3
C142 1 1/3 C142 1 6 C142 1 1/2
C143 1 C143 1 C143 1
Expert 7(CR=0.0081) Expert 8(CR=0.0215) Expert 9(CR=0.0615)
C141 C142 C143 C141 C142 C143 C141 C142 C143
C141 1 1/5 1 C141 1 2 1 C141 1 2 4
C142 1 4 C142 1 1/3 C142 1 1
C143 1 C143 1 C143 1
Expert 10(CR=0.0048) Expert 11(CR=0.0929) Expert 12(CR=0.0462)
C141 C142 C143 C141 C142 C143 C141 C142 C143
C141 1 1/5 1 C141 1 4 1/2 C141 1 1/4 1
C142 1 3 C142 1 1/3 C142 1 8
C143 1 C143 1 C143 1
Expert 13(CR=0.0157) Expert 14(CR=0.0157) Expert 15(CR=0.0810)
C141 C142 C143 C141 C142 C143 C141 C142 C143
C141 1 1/2 1 C141 1 1/2 1 C141 1 1/2 1
C142 1 3 C142 1 3 C142 1 5
C143 1 C143 1 C143 1
Expert 16(CR=0.0332) Expert 17(CR=0.0079) Expert 18(CR=0.0157)
C141 C142 C143 C141 C142 C143 C141 C142 C143
C141 1 1/5 1 C141 1 3 2 C141 1 4 2
C142 1 9 C142 1 1/2 C142 1 1/3
C143 1 C143 1 C143 1
Expert 19(CR=0.0079) Expert 20(CR=0.0157)
C141 C142 C143 C141 C142 C143
C141 1 1/4 2 C141 1 1/2 1
C142 1 6 C142 1 3
C143 1 C143 1
Expert 1(CR=0.0079) Expert 2(CR=0.0157) Expert 3(CR=0.0157)
C251 C252 C253 C251 C252 C253 C251 C252 C253
C251 1 3 2 C251 1 4 2 C251 1 1/2 2
C252 1 1/2 C252 1 1/3 C252 1 6
C253 1 C253 1 C253 1
Expert 4(CR=0.0157) Expert 5(CR=0.0836) Expert 6(CR=0.079)
C251 C252 C253 C251 C252 C253 C251 C252 C253
C251 1 2 1 C251 1 1/4 1 C251 1 9 3
C252 1 1/3 C252 1 1/8 C252 1 1/4
C253 1 C253 1 C253 1
Expert 7(CR=0.0169) Expert 8(CR=0.0333) Expert 9(CR=0.0462)
C251 C252 C253 C251 C252 C253 C251 C252 C253
C251 1 1/2 1 C251 1 1 5 C251 1 1/3 1
C252 1 6 C252 1 1/2 C252 1 6
C253 1 C253 1 C253 1
Expert 10(CR=0.0031) Expert 11(CR=0.0048) Expert 12(CR=0.0462)
C251 C252 C253 C251 C252 C253 C251 C252 C253
C251 1 5 3 C251 1 1/5 1 C251 1 2 4
C252 1 1/2 C252 1 4 C252 1 1
C253 1 C253 1 C253 1
Expert 13(CR=0.0929) Expert 14(CR=0.0157) Expert 15(CR=0.0157)
C251 C252 C253 C251 C252 C253 C251 C252 C253
C251 1 4 1/2 C251 1 1/2 1 C251 1 1/2 1
C252 1 1/3 C252 1 3 C252 1 3
C253 1 C253 1 C253 1
Expert 16(CR=0.0079) Expert 17(CR=0.0333) Expert 18(CR=0.0810)
C251 C252 C253 C251 C252 C253 C251 C252 C253
C251 1 8 2 C251 1 1/5 1 C251 1 1/2 1
C252 1 1/3 C252 1 9 C252 1 5
C253 1 C253 1 C253 1
Expert 19(CR=0.0157) Expert 20(CR=0.0157)
C251 C252 C253 C251 C252 C253
C251 1 1/2 1 C251 1 1/2 1
C252 1 3 C252 1 3
C253 1 C253 1
Appendix C
Form for Rating the Two Versions of Software
Details and Description: Due to heavy cost incurred on software development and maintenance	secure software with longer service life span is in high demand. This property of software is termed as security durability. During software development	security durability of software can be improved by improving its attributes. Hence	the organizations need to identify	correlate	estimate and improve security durability attributes during software development. To demonstrate the same	the researcher has taken an old version of entrance exam software developed for Babasaheb Bhimrao Ambedkar University	Lucknow. With the help of developers	the researcher has evolved this software into a modified one. You are requested to rate both versions of the software. For accurate evaluation	the researcher has changed the name of designs randomly to Version 1 and Version 2. Further	ratings of the attributes may be helpful for researcher to evaluate security durability of software.
Your ratings for attributes will surely help to improve the methodology. So you are requested to kindly give your opinion for the given attributes. The scale for answers has been given in the Table 1. The responses are to be given in numeric form.
Table 1: Rating Scale
S. No. Linguistic Value Numeric Value of Ratings
1 Very Low (VL) 0.1
2 Low (L) 0.3
3 Medium (M) 0.7
4 High (H) 0.9
5 Very High (VH) 1.0
You need to rate the different attributes with the given scale. The ratings have been divided in five parts including 0.1 (lowest rating) while 1.0 (highest rating) of the attributes.
S. No. Name of the Attributes Ratings
Version 1 Version 2
1 Dependability
2 Trustworthiness
3 Human Trust
4 Reliability
5 Availability
6 Authentication
7 Maintainability
8 Confidentiality
9 Accountability
10 Consumer Integrity
11 Survivability
12 Software Effectiveness Evaluation
13 User Satisfaction
14 Feasibility
15 Operational Controls
16 Time-efficiency
17 Auditability
18 Psychological Acceptability
19 Business Continuity
20 Accessibility
21 Extensibility
22 Flexibility
23 Detectability
24 Scalability
25 Traceability
Your Comments (Please mark corrections as and where required): Please find details in E-Mail:
Expert’s Name and Signature:
(Please return this to: Rajeev Kumar (rs0414@gmail.com)	D/O Information Technology	SIST	Babasaheb Bhimrao Ambedkar University	Lucknow	Uttar Pradesh	India)
Appendix D
Valid Ratings Response ofTwenty Participates
Table I: Linguistics Data for Level 1 (Version 1)
Attributes of Level 1/ Experts Opinion P1 P2 P3 P4 P5 P6 P7 P8 P9 P10 P11 P12 P13 P14 P15 P16 P17 P18 P19 P20
Dependability L VH M VL VH L H M H M L VL H M L VH H M VL M
Trustworthiness M H L M H M VL L VH L H M VH L H L M L H H
Human Trust VL L H L M H VH H L VL VH L M VL M VL VH H M VH
Table II: Linguistics Data for Level 2 (Version 1)
Attributes of Level 3/ Experts Opinion P1 P2 P3 P4 P5 P6 P7 P8 P9 P10 P11 P12 P13 P14 P15 P16 P17 P18 P19 P20
Availability L VL M VH L VH M H M VH M L H VL M H L VH M L
Reliability M H VH M H L H M H M L H M H L L M H VH M
Maintainability H M H L M H L VH L VL H L L M H M H L M H
Confidentiality VH L M M H VL VH H VH H M VL VH L VH H L M H VH
Authentication VL VL L H M M L M L M H L H VH VL VH H L M VL
Accountability L VH M VH H H M H M VL L M VL M L M VH VL L H
Survivability M H L M VH M L VH M H VL H H L H L M H M M
Consumer Integrity VH M H L M L H L VL VH M VH M H M VL L H H L
Table III: Linguistics Data for Level 3 (Version 1)
Attributes of Level 2/ Experts Opinion P1 P2 P3 P4 P5 P6 P7 P8 P9 P10 P11 P12 P13 P14 P15 P16 P17 P18 P19 P20
Auditability L M H VH VL L VH VL M H VL VH L H VL M H VH L M
Robustness H L VL H VH H M L L VL VH M M VL H M VH H VL H
Accessibility L VH H H L M L VL VL L H M M M M H M H M H
S/W effective Evaluation H H H H H M M M H M M M H H H H M VH VH VH
Operational Controls VH VH H H VH H VH H M H M H VH VH M H H H VH VH
Time-Efficiency L VL VL M M M VH H H M M H VL L M L L L M VL
User Satisfaction H H H VH M M M L M M VH VH VH H H M H M H M
Business Continuity M M L VL VL M M VL VL L L M M VH VH M M H H M
Scalability M M VL L H H VH VH M M M M L VL VL H M VL H H
Traceability M M VL VL L L M M H M M H M H VL L M L M H
Detectability L M L M L H M VH VL H M VH L VL H M L M L L
Extensibility M H VL M VL M H VL M VH M L M H M H VL L M H
Flexibility M VL VH H L VH M H H M L VH VL M H VL VH M H L
Psychological Acceptability M H L M H L VL VL H VH M VL L M L H M M M M
Table IV: Linguistics Data for Level 1 (Version 2)
P1 P2 P3 P4 P5 P6 P7 P8 P9 P10 P11 P12 P13 P14 P15 P16 P17 P18 P19 P20
Dependability H H H H M M M H M H M M M M H M M H H M
Trustworthiness H H M H H M H H H H M M M H H M H H H H
Human Trust M H H H M M H H M H H H M M H H M H H M
Table V: Linguistics Data for Level 2 (Version 2)
P1 P2 P3 P4 P5 P6 P7 P8 P9 P10 P11 P12 P13 P14 P15 P16 P17 P18 P19 P20
Reliability M H H L M M H H H VH M M M M H H H M VH VH
Availability H VH M M M M H H H L H H H VH M M VH H H M
Authentication VH M H VH H H M H VH M M H H H M L H VH H VH
Maintainability H H H M H H VH H H L VH M M M H H M H VH H
Confidentiality H H H M M M L H M L M M L VH M L M H VH M
Accountability H H VH M H L M H VH M H H H H H H M M H H
Consumer Integrity VH H VH H H VH H H VH H H VH M M H VH M H H H
Survivability M M VH H H H H VH M M H VH M H H VH H H H H
Table VI: Linguistics Data for Level 3 (Version 2)
P1 P2 P3 P4 P5 P6 P7 P8 P9 P10 P11 P12 P13 P14 P15 P16 P17 P18 P19 P20
S/W effective Evaluation H H H H H M M M H M M M H H H H M VH VH VH
User Satisfaction H H H H M M M M M M H H H H H M H M H M
Feasibility H M H H H H M L M VL H M M VL H M VH H VL H
Operational Controls H H H H H H H H M H M H H H M H H H VH VH
Time-Efficiency H H L M M M H H H M M H VL L M L H L M M
Auditability H M H H H H VH H M H H H L H M M H VH L M
Psychological Acceptability M H M M H L L M H H M M L M M H M M M M
Business Continuity M M M M M M M L M M M M M H H M M H H M
Accessibility H H H H L M L H M L H M M M M H M H M H
Extensibility M H VL M L M H H M H M L M H M H M L M H
Flexibility M L H H L H M H H M L H H M H L VH M H L
Detectability H M M M M H M H VL H M H L VL H M L M L L
Scalability M M H H H H H H M M M M L VL VL H M VL H H
Traceability M M H H L L M M H M M H M H VL L M L M H
